# Supplementary material for: Surgical Trends and Complications in Partial and Radical Nephrectomy: Results from the GRAND Study
Source: Cancers (Basel). 2023 Dec 24;16(1):97. doi: 10.3390/cancers16010097 (PMC10778168; doi:10.3390/cancers16010097)
Supplement: Supplementary file 1 [file cancers-16-00097-s001.zip]

Archive with 1 entries (1 files):
- cancers-2788290-supplementary.pdf
